# Supplementary material for: When intestinal ulceration meets hematologic malignancies: clinical features and mortality from a pooled individual-patient data systematic review
Source: Front Immunol. 2026 May 29;17:1808470. doi: 10.3389/fimmu.2026.1808470 (PMC13260510; doi:10.3389/fimmu.2026.1808470)
Supplement: Supplementary file 1 [file DataSheet1.xlsx]

## Sheet: BD & MDS 
Supplementary Material-Data 1: Individual patient data of BD & MDS
Study	Country	Participants	Gender	Age, BD diagnosis(yrs)	BD extent	Age, MDS diagnosis(yrs)	MDS subtype	Trisomy 8	Treatment	MDS evolution	Follow-up (yrs or mon)	Vital status
Asano, T., et al. (2019)	Japan	1	F	11	cecum; terminal ileum	18	RCMD	+	colchicine; etanercept, infliximab, adalimumab, and tocilizumab, in combination with methotrexate; methylprednisolone;prednisolone; selective ileocecal resection and ileostomy; PBSCT;	N	7 months	Alive
Noguchi, M., et al. (2018)	Japan	1	M	5	NS	7	RCMD	-	corticosteroids; cyclosporine; adalimumab;chemotherapy; busulfan; melphalan; corticosteroids; BMT; Tacrolimus; methotrexate; Micafungin; GCSF; voriconazole; IVIG; low-dose VP-16; adalimumab	AML	3 months	Dead
Lee, W. S., et al. (2017)	Korea	1	F	54	ileocecal area	52	RCMD	+	corticosteroids; azathioprine; sulfasalazine; transfusion; conditioning regimen (busulfan and cyclophosphamide); SCT; GVHD prophylaxis (Methotrexate and cyclosporine-A ); G-CSF	N	2 years	Alive
Kanamitsu, K., et al. (2017)	Japan	case 1	F	4	ileocecal region; sigmoid colon	7	RAEB-t	+	Glucocorticoid thalidomide; conditioning regimen (TBI and melphalan); BMT; GVHD prophylaxis (tacrolimus and methotrexate);	N	4 years	Dead
		case 2	F	8	NS	11	RA	-	Glucocorticoid; 5-ASA; conditioning regimen (busulfan, cytarabine, and cyclophosphamide); . BMT; GVHD prophylaxis (cyclosporineand methotrexate)	RAEB	2 years	Dead
		case 4	F	10	NS	10	RAEB-t	-	Glucocorticoid; induction chemotherapy;conditioning regimen (cyclophosphamide, cytarabine, and TBI); CBT;	N	NS	Alive
		case 5	F	4	NS	4	RAEB	+	Glucocorticoid; BMT	AML	NS	Alive
Chen, Y., et al. (2017)	China	1	F	46	ileocecal region	46	NS	+	methylprednisolone; thalidomide; cyclosporine; infliximab; panipenem/betamipron; amikacin; fluconazole; itraconazole; ganciclovir; G-CSF; leucogen; immunoglobulin;	N	1 year	Alive
Kimura, M., et al. (2015)	Japan	1	F	79	ileocecal region	79	RAEB-1	+	prednisolone; transfusion; adalimumab;	N	4 months	Alive
Kawano, S., et al. (2015)	Japan	case 1	M	81	deep ileum and terminal ileum	81	RARS	+	steroids; cyclosporin A; Immunosuppressive therapy	N	7 months	Dead
		case 2	M	40	ileocecal region	45	RA	+	ileostomy; PBSCT;	N	3 months	Dead
		case 3	M	64	ascending colon and terminal ileum	62	RA	+		N	NS	Dead
Soysal, T., et al. (2014)	Turkey	1	F	25	right side of the colon; splenic flexure; rectum	30	RAEB-2	+	methylprednisolone; AZA; infliximab; adalimumab; myeloablative allogeneic transplantation	N	20 months	Alive
Kook, M. H., et al. (2014)	Korea	1	F	38	ileocecal region	42	RCMD	+	corticosteroids; Azathioprine; Sulfasalazine; decitabine; transfusions; conditioning regimen (busulfan and cyclophosphamide); PBSCT; GVHD rophylaxis (Methotrexate and cyclosporine);	N	5 years	Alive
Hayashi, K., et al. (2014)	Japan	1	M	NS	NS	NS	RAEB-1		conditioning regimen (fludarabine, busulfan,melphalan, and ATG); CBT; GVHD prophylaxis ( Tac and MMF); steroids	N	4 months	Alive
Handa, T., et al. (2014)	Japan	case 1	F	37	NS	46	RA	NS	prednisolone; steroid pulse; cyclosporine A; infliximab	leukemic transformation	6 months	Dead
		case 2	M	27	NS	32	RA	NS	prednisolone; sulfasalazine; azathioprine; etanercept	N	2 years	Dead
Toyonaga, T., et al. (2013)	Japan	case 1	M	36	ileocecal region	36	RA	+	Col, M, S, MTX, CsA, IFX	N	NS	Alive
		case 2	F	29	from terminal ileum to ascending colon	37	RA	+	corticosteroid; corticosteroid; cyclosporine; transfusions; 5-ASA; IFX;	N	3 years	Dead
Tanaka, H., et al. (2013)	Japan	1	M	59	terminal ileum and entire colon	59	RCMD	+	Mesalazine; prednisolone; colchicine; cyclosporine A; transfusions; IFX; Azacitidine; Azasetron;	N	NS	Alive
Chen, H. C. and Y. M. Chiu (2012)	China	1	F	24	colon and ileum	24	RA	+	NS	N	NS	Alive
Shigemura, T., et al. (2011)	Japan	1	F	4	transverse and ascending colon	4	NS	+	BMT	N	3 years	Alive
Ahn, J. K., et al. (2008)	Korea	case 1	F	34	NS	41	RA	+	NS	N	NS	NS
		case 2	M	53	NS	52	RCMD	+	NS	N	NS	NS
		case 3	F	49	NS	49	RCMD	+	NS	N	NS	NS
		case 4	F	31	NS	31	RARS	-	SCT	N	NS	NS
		case 5	F	66	NS	67	RCMD	-	NS	N	NS	NS
		case 6	F	46	NS	46	MDS-U	+	NS	N	NS	NS
Nonami, A., et al. (2007)	Japan	1	F	28	Entire colon	27	RAEB	+	G-CSF; CBT; total parenteral nutrition;	N	2 years	Alive
Kawabata, H., et al. (2006)	Japan	case 1	F	80	ileocecal region	76	RA	+	antibiotics; salazosulphapiridine;	N	1 year	Alive
		case 2	M	75	ileocecal region	75	RAEB	+	antibiotics; colchicine; hyper-alimentation; salazosulphapiridine	N	NS	Alive
Yamato, K. (2003)	Japan	1	F	10	colon and ileum	10	RAEB	-	steroids; diet therapy; chemotherapy; conditioning (cyclophosphamide; TBI; cytarabine); CBT; GVHD rophylaxis (Methotrexate and cyclosporine); ganciclovir	AML	1 year	Alive
Adachi, Y., et al. (2003)	Japan	case 1	F	28	ileocecal region	28	RA	+	Prednisolone; sulfasalazine; methylpredonisolone; antibiotics; Mesalazine; Ileocecal resection; transfusions;	N	2 year	Alive
		case 2	F	23	ileocecal region	37	RA	+	colchicine; salazosulphapyridine; prednisolone; Mesalazine; hyperelementation; ileocecal resection;	N	7 months	Alive
Fujita, H., et al. (2002)	Japan	1	M	64	ileum and entire colon	64	RA	+	prednisolone; Superselective arterial embolization; partial ileal resection;	N	2 years	Alive
Kimura, S., et al. (2001)	Japan	case 1	F	74	ascending colon	74	RA	+	prednisolone	N	1 year	Dead
		case 2	F	36	colon and ileum	36	RA	+	steroids; antibiotics; G-CSF;	N	5 years	Dead
		case 3	F	31	colon	32	RA	+	PSL; salazosulfapyridine	N	4 years	Dead
Oh, E. J., et al. (1999)	Korea	1	F	50	terminal ileum	50	RA	+	prednisolone	N	2 year	Alive
Della Rossa, A., et al. (1998)	Italy	1	M	50	caecum	50	RARS	+	steroids; 6-MP; antibiotics; transfusions;	N	1 months	Dead
Ohno, E., et al. (1997)	Japan	1	F	37	NS	34	RA	+	antibiotics; antiinflammatory agents;	N	9 months	Alive
Yano, K., et al. (1996)	Japan	1	F	19		23	RA	+	prednisolone; salazosulfapyridine;	N	NS	NS
Ogawa, H., et al. (2001)	Japan	case 1	M	30	NS	25	RA	+	NS	N	NS	NS
		case 2	F	41	NS	41	RA	+	NS	N	NS	NS
Karuvannur, S., et al. (2001)	Japan	1	M	67	NS	NS	RA	+	NS	N	NS	NS
