# Supplementary material for: When intestinal ulceration meets hematologic malignancies: clinical features and mortality from a pooled individual-patient data systematic review
Source: Front Immunol. 2026 May 29;17:1808470. doi: 10.3389/fimmu.2026.1808470 (PMC13260510; doi:10.3389/fimmu.2026.1808470)
Supplement: Supplementary file 2 [file DataSheet2.xlsx]

## Sheet: IBD & MDS
Supplementary Material-Data 2: Individual patient data of IBD & MDS
	Study	Country	Participants	Gender	Age, IBD diagnosis(yrs)	IBD type	IBD extent	Age, MDS diagnosis(yrs)	MDS subtype	Trisomy 8	Treatment	MDS evolution	Follow-up, yrs	Vital status
	Kono, M., et al. (2019)	Japan	1	M	69	CD	terminal ileum	63	RCMD	+	infliximab; azacytidine; Ustekinumab	None	15 months	Alive
	Kono, M., et al. (2018)	Japan	1	M	75	IBD-U	terminal ileum; entire colon	70	RAEB-2	-	colchicine; antibiotics; AZA; ceftriaxone;	None	1	Alive
	Prica, A., et al. (2015)	Canada	1	M	NS	CD	NS	60	RCMD	-	darbepoetin; romiplostim; adalimumab	None	6	Alive
	Lopez, A., et al. (2014)	France	case 1	M	NS	CD	ileal	49	RAEB-1	NS	NS	None	NS	Alive
			case 2	F	NS	CD	IC	53	RAEB-1	NS	thiopurines	None	NS	Dead
			case 3	M	NS	IBD-U	NS	81	RAEB-1	NS	thiopurines	None	NS	Dead
	Hu, C., et al. (2014)	China	1	M	50	CD	ileum; ascending colon	50	RAEB-1	+	mesalazine; prednisone; Thalidomide; andriol; transfusion; decitabine; allogeneic HSCT; cyclophosphamide; body irradiation; anti-human thymocyte globulin; Methotrexate; cyclosporin A	None	25 months	Alive
	Aung, P. P., et al. (2014)	USA	1	F	NS	UC	NS	67	RAEB-2	NS	prednisone; minocycline; chemotherapy; colchicine	AML	1	Alive
	Ahmad, O. F., et al. (2013)	UK	case 1	F	62	UC	NS	68	RAEB-2	-	azathioprine; Asacol; ferrous fumarate; 5-azacitidine;	None	8 months	Dead
	Piccin, A., et al. (2010)	Italy	1	M	8	CD	NS	14	NS	-	prednisolone; 6-MP; anti-TNF-a therapy; transfusion; HLA-matched sibling transplant	AML	5 years and 8 months	Alive
	Nakamura, F., et al. (2009)	Japan	1	M	55	IBD-U	from the terminal ileum to the sigmoid colon	55	NS	+	tacrolimus;	None	NS	Alive
	Wang, Z., et al. (2008)	China	case 1	F	27	UC	Whole colon	35	RA	NS	Prednisone; Androgen; CsA	None	1	Alive
			case 2	M	40	UC	Whole colon	40	RA	NS	SASP; prednisone; Transfusion	None	2 months	Alive
			case 3	M	42	CD	Rectum	41	RAEB-T	NS	SASP; Retinoic acid;	None	1.5	Dead
			case 4	M	40	CD	Colon	40	RAEB	NS	Prednisone; Retinoic acid	None	3 months	Alive
			case 5	M	60	CD	ileum	60	RAEB	NS	5-ASA; prednisone; Transfusion	None	2 months	Alive
			case 6	M	39	CD	Ileum	33	RA	NS	Methyl-prednisolone; Prednisone; Retinoic acid; transfusion	None	7	Alive
			case 7	M	24	CD	Ileum, colon	24	RAEB-T	NS	5-ASA; Transfusion	None	NS	Alive
			case 8	F	33	CD	Ileum	33	NS	NS	Prednisolone; Transfusion; androgen; CsA	None	8.5	Dead
			case 9	M	43	CD	Ileum	39	RAEB	NS	Prednisone; Transfusion; cytarabine; CsA; retinoic acid	None	4	Alive
	Nahas, S. C., et al. (2006)	Brazil	1	M	9	CD	IC	9	RAEB-2	+	Prednisolone; 5-ASA; colectomy; transfusions; steroids; G-CSF; chlorodeoxyadenosine; cytarabine	AML	24 months	Alive
	Au, W. Y., et al. (2002)	China	1	M	42	CD	NS	48	t-MDS	+	mesalazine; prednisone; azathioprine; sulfasalazine; budesonide; empirical antibiotics;	None	1	Alive
	Harewood, G. C., et al. (1999)	USA	case 1	M	74	CD	IC	75	RARS	-	NS	None	2	Alive
			case 2	M	73	CD	Colonic	71	RA	NS	NS	None	5	Alive
			case 3	M	72	CD	Ileal	72	RA	NS	NS	None	3	Alive
			case 4	M	29	CD	Ileal	37	RA	-	NS	None	1	Alive
			case 5	F	67	CD	Ileal	72	RAEB	-	NS	None	1	Alive
			case 6	M	29	CD	IC	63	RAEB	-	NS	None	2	Alive
			case 7	M	26	CD	Ileal	26	RA	NS	NS	None	1	Alive
			case 8	M	71	CD	Ileal	71	RA	-	NS	None	6	Alive
			case 9	M	58	CD	Colonic	58	RAEB	-	NS	None	1	Dead
			case 10	F	51	CD	Ileal	75	RAEB	-	NS	AML	0.17	Dead
			case 11	M	50	CD	Ileal	66	RARS	-	NS	None	1	Dead
			case 12	M	69	CD	IC	79	RARS	NS	NS	None	5	Alive
			case 13	F	66	CD	Ileal	66	RA	-	NS	None	1	Dead
			case 15	M	60	UC	Pancolitis	70	RARS	-	NS	None	0.67	Alive
			case 16	F	56	UC	Pancolitis	65	RA	-	NS	None	4	Dead
			case 17	M	76	UC	Pancolitis	76	RARS	-	NS	AML	0	Alive
			case 18	M	66	UC	Pancolitis	68	RA	NS	NS	None	2	Alive
			case 19	F	35	UC	Pancolitis	53	RARS	-	NS	None	3	Alive
			case 20	M	42	UC	Pancolitis	75	RA	-	NS	None	2	Alive
			case 21	M	33	UC	Pancolitis	73	RA	-	NS	None	1	Dead
			case 22	F	54	UC	Pancolitis	73	RA	-	NS	None	0.5	Alive
			case 23	F	52	UC	Proctitis	56	RARS	-	NS	None	7	Alive
			case 24	M	35	UC	Pancolitis	75	RAEB	-	NS	AML	0.25	Dead
	Bosch, X., et al. (1998)	British	case 1	M	82	CD	-	82	RAEB-T	NS	Prednisolone; 5-ASA	AML	5 months	Dead
			case 2	M	68	CD	cecum; terminal ileum; left colon	68	RAEB	-	Prednisolone; 5-ASA	None	2	Alive
			case 3	F	72	CD	-	72	RAEB	-	steroids; 5-ASA	None	16 months	Alive
	Hebbar, M., et al. (1997)	Belgium	case 1	M	52	CD	terminal ileum	52	RA	-	prednisolone;	CMML	10 years	Alive
			case 2	F	39	CD	terminal ileum	39	RA	-	danazol; mesalazine; ciprofloxacine; prednisolone	None	3	Alive
			case 3	M	52	CD	terminal ileum	62	RA	-	prednisolone; mesalazine	CMML	5	Alive
			case 4	F	76	CD	anus; colon	75	RARS	NS	prednisolone	RAEB-T	1	Dead
			case 5	M	61	CD	rectum and the colon	62	RAEB	NS	danazol; mesalazine;prednisolone	None	3 weeks	Dead
			case 6	F	74	CD	colon and the anus	80	RAEB-T	NS	prednisolone; VP16	None	4 weeks	Dead
	Castellote, J., et al. (1997)	Spain	1	M	52	CD	left-sided	82	RARS	NS	sulfasalazine; steroid	None	NS	NS
	Tani, T., et al. (1996)	Japan	1	M	28	CD	terminal ileum; whole colon	28	RAEB-T	-	sulfasalazine; elemental diet; parenteral nutrition; Induction chemotherapy with behenoyl ara C, daunomycin, 6- mercaptopurine, and prednisolone	AML	2	Dead
	Sahay, R., et al. (1993)	USA	case 1	M	71	CD	descending colon	72	RAEB	NS	mesalazine; prednisolone; transfusions; unclear drugs	None	1	Dead
			case 2	M	44	CD	-	66	RA	-	sulphasalazine; local steroids; prednisolone; transfusion; sulfasalazine;	None	NS	NS
	Eng, C., et al. (1992)	USA	case 1	F	87	CD	-	83	RARS	-	sulfasalazine;	None	NS	NS
			case 2	F	78	CD	-	78	RARS	-	sulfasalazine;	None	NS	NS
			case 3	M	56	CD	Whole colon	56	RA	+	steroids;	AML	NS	NS
			case 4	F	68	CD	-	68	RARS	-	steroids; colectomy; ileostomy	None	NS	NS
