# Supplementary material for: When intestinal ulceration meets hematologic malignancies: clinical features and mortality from a pooled individual-patient data systematic review
Source: Front Immunol. 2026 May 29;17:1808470. doi: 10.3389/fimmu.2026.1808470 (PMC13260510; doi:10.3389/fimmu.2026.1808470)
Supplement: Supplementary file 3 [file DataSheet3.xlsx]

## Sheet: IBD & AA
Supplementary Material-Data 3: Individual patient data of IBD & AA
Study	Country	Participants	Gender	Age at IBD diagnosis(yrs)	IBD type	IBD extent	Age at AA diagnosis(yrs)	Treatment	Follow-up, yrs	Vital status
Su, S., et al. (2019)	China	case 1	M	59	CD	Colonic	59	steroid; Mesalazine; immunomodulator	0.9	Dead
		case 2	M	28	CD	Colonic	14	steroid; Mesalazine; immunomodulator; surgery	6	Dead
		case 3	M	34	CD	IC	34	steroid; Mesalazine	8	Alive
		case 4	M	29	CD	IC	29	steroid; Mesalazine; immunomodulator; G-CSF	2	Dead
		case 5	M	25	CD	Ileal and whole colon	25	biologic; immunomodulator	3	Dead
		case 6	M	74	CD	Ileal and Colonic	74	Mesalazine; surgery	2	Alive
Ghavidel, A. (2013)	Iran	1	M	38	UC	Colonic	43	mesalazine; steroid; immunomodulator	2	Alive
Wiesen, A., et al. (2009)	USA	1	F	-	CD	IC	52	mesalazine; immunomodulator; steroid	1	Alive
Zdziarska, B., et al. (2005)	Poland	1	M	45	CD	NS	49	mesalazine; steroid; immunosuppressant	0.1	Alive
Naithani, R., et al. (2005)	India	1	M	41	CD	IC; Colonic	31	immunomodulator; steroids	NS	NS
Kishikawa, H., et al. (2003)	Japan	1	M	28	UC	Colonic	27	mesalazine; steroid; immunomodulator	4	Alive
Otsubo, H., et al. (1998)	Japan	1	M	20	UC	NS	20	mesalazine; immunomodulator; G-CSF	NS	Alive
Sharma, B. C., et al. (1996)	India	1	M	9	UC	Colonic	9	steroid; mesalazine	1.5	Alive
Davies, J. M., et al. (1995)	USA	1	M	43	CD	Ileal	53	steroid; sulfasalazine; immunomodulator; surgery	15	Alive
Laidlaw, S. T., et al (1994)	UK	1	M	46	UC	NS	47	steroid; mesalazine; immunomodulator	1	Alive
Abboudi, Z. H., et al. (1994)	UK	1	M	71	UC	NS	72	mesalazine; immunomodulator	0.1	Dead
Fox, R. M., et al. (1978)	Australia	1	F	22	UC	NS	37	sulphasalazine; steroid; immunomodulator	1	Dead
Nuguid, T. P., et al. (1961)	USA	1	M	18	UC	NS	19	sulfasalazine; steroid	NS	Dead
